# Supplementary material for: Fabrication of pH/Reduction Sensitive Polyethylene Glycol-Based Micelles for Enhanced Intracellular Drug Release
Source: Pharmaceutics. 2021 Sep 14;13(9):1464. doi: 10.3390/pharmaceutics13091464 (PMC8470983; doi:10.3390/pharmaceutics13091464)
Supplement: Supplementary file 1 [file pharmaceutics-13-01464-s001.zip]

Archive with 1 entries (1 files):
- pharmaceutics-1360075-supplementary.pdf
